# Supplementary material for: The Enhanced Durability of AgCu Nanoparticle Coatings for Antibacterial Nonwoven Air Conditioner Filters
Source: Molecules. 2023 Jul 16;28(14):5446. doi: 10.3390/molecules28145446 (PMC10384833; doi:10.3390/molecules28145446)
Supplement: Supplementary file 1 [file molecules-28-05446-s001.zip]

Archive with 1 entries (1 files):
- molecules-2469563-supplementary.pdf
